# Supplementary material for: Structure-guided engineering enables E3 ligase-free and versatile protein ubiquitination via UBE2E1
Source: Nat Commun. 2024 Feb 10;15:1266. doi: 10.1038/s41467-024-45635-y (PMC10858943; doi:10.1038/s41467-024-45635-y)
Supplement: Supplementary file 4 — Source Data [file 41467_2024_45635_MOESM4_ESM.xlsx]

## Sheet: Figure 1
Figure 1a
Figure 1b

## Sheet: Figure 2
Figure 2d
Figure 2e

## Sheet: Figure 3
Figure 3b
Figure 3c
Figure 3d
Figure 3e

## Sheet: Figure 4
Figure 4a
Figure 4b/4c

## Sheet: Figure 5
Figure 5b
Figure 5d
Figure 5f
Figure 5g

## Sheet: Figure 6
Figure 6b
Figure 6c
Figure 6d
			K48-5UB	time/min	0	5	10	15	20	30	45	60
			Repeat1	remaining/%	1	0.708859	0.516145	0.429008	0.273238	0.211502	0.159582	0.0955297
			Repeat2	remaining/%	1	0.634527	0.499165	0.373236	0.233293	0.211183	0.13019	0.0592329
			Repeat3	remaining/%	1	0.719429	0.441783	0.368985	0.299302	0.233792	0.154185	0.0942107
			K29/48-5UB	time/min	0	5	10	15	20	30	45	60
			Repeat1	remaining/%	1	0.88607	0.732954	0.555835	0.47471	0.290312	0.205948	0.194336
			Repeat2	remaining/%	1	0.883495	0.745759	0.65791	0.501947	0.368035	0.208992	0.135203
			Repeat3	remaining/%	1	0.887345	0.755119	0.606173	0.417827	0.318714	0.228301	0.180847

## Sheet: SupplFigure 1
SupplFigure 1b

## Sheet: SupplFigure 2
SupplFigure 2a/2b
SupplFigure 2c

## Sheet: SupplFigure 4
SupplFigure 3a											SupplFigure 3b								SupplFigure 3c
		KE	KL	KF	KS	KR	KQ	KG				ES	EL	EF	ER	EE	EQ	EG
repeat1	conversion	0.634797	0.484911	0.605836	0.400585	0.315242	0.511041	0.200935		repeat1	conversion	0.62413	0.67853	0.697901	0.625753	0.903277	0.673891	0.396728
repeat2	conversion	0.590884	0.492529	0.580752	0.377523	0.338066	0.530958	0.177979		repeat2	conversion	0.579432	0.691678	0.662809	0.584603	0.885055	0.672581	0.397521
repeat3	conversion	0.619156	0.415801	0.544999	0.351428	0.287393	0.509884	0.175932		repeat3	conversion	0.59644	0.687255	0.651715	0.575606	0.896564	0.626647	0.406295	KEGYES
																				Time/h	0	0.5	1	1.5	2	3
																			repeat1	conversion	0	0.18686	0.414916	0.582132	0.642672	0.782777
																			repeat2	conversion	0	0.188941	0.41593	0.518305	0.676537	0.724421
																			repeat3	conversion	0	0.172424	0.427229	0.569948	0.625185	0.722601
																			KEGYEE
																				Time/h	0	0.5	1	1.5	2	3
																			repeat1	conversion	0	0.502085	0.707944	0.839904	0.919475	0.961577
																			repeat2	conversion	0	0.487284	0.707597	0.875946	0.858828	0.938635
																			repeat3	conversion	0	0.503252	0.746219	0.822445	0.897004	0.94722

## Sheet: SupplFigure 5
SupplFigure 4a
SupplFigure 4b
SupplFigure 4c

[truncated: 5 more sheets: SupplFigure 6, SupplFigure 8, SupplFigure 9, SupplFigure 10, SupplTable 2]
